# Supplementary material for: Associations between Dengue Incidence, Ecological Factors, and Anthropogenic Factors in Singapore
Source: Viruses. 2023 Sep 13;15(9):1917. doi: 10.3390/v15091917 (PMC10535411; doi:10.3390/v15091917)
Supplement: Supplementary file 1 [file viruses-15-01917-s001.zip]

Archive with 1 entries (1 files):
- viruses-2540020-supplementary.pdf
